# Supplementary material for: An improved approach of totally visceral sac separation (TVS) for incisional hernia compared with laparoscopic intraperitoneal onlay mesh plus repair (IPOM plus)
Source: Sci Rep. 2023 Oct 21;13:18037. doi: 10.1038/s41598-023-45192-2 (PMC10590371; doi:10.1038/s41598-023-45192-2)
Supplement: Supplementary file 1 — Supplementary Information 1. [file 41598_2023_45192_MOESM1_ESM.xlsx]

## Sheet: Sheet1
组别	年龄	性别	病史	身高	体重	BMI	原手术	缺损部位	缺损大小	缺损面积	合并症	吸烟	EHS分类	手术方式	手术时间	随访时间	VAS	引流量	术后住院时间	住院费用	1w pain	1w Sensation of mesh	1w Movement limitation	1周	1m pain	1m Sensation of mesh	1m Movement limitation	1月	6m pain	6 Sensation of mesh	6 Movement limitation	6月
1	68	女	24	1.55	65	27.0552	子宫肌瘤	左侧腹部	5*4	20	高血压	0	M2	IPOM	217	19	4		6	22566.6	4	3	2	9	1	1	0	2	1	1	1	3
1	70	女	36	1.53	60	25.6312	阑尾切除	右侧腹部	3*3	32	糖尿病	0	M3	IPOM	111	17	4		5	24218.9	3	3	2	8	1	2	1	4	1	1	1	3
1	72	男	12	1.55	60	24.974	膀胱癌切除	左下腹部	7*11	77		0	M3	IPOM	200	12	6	5	5	20013.8	4	3	2	9	1	1	1	3	1	1	1	3
1	56	男	6	1.6	67	26.1719	胃癌根治	上腹部	4*3	12	胃癌	0	M3	IPOM	137	11	4		4	19595.1	4	3	2	9	1	1	1	3	1	1	1	3
1	57	女	120月	1.62	67.5	25.7202	剖宫产2次、子宫全切术	左侧腹壁	1.5*1.5	14	高血压	0	M3	IPOM	116	36	2	20	7	18043.2	3	3	2	8	1	1	0	2	1	1	1	3
1	64	男	12月	1.65	70	25.7117	脾切除术	左侧腹部	13*4	52	高血压、脾切除	0	M3	IPOM	210	40	2	40	20	23110.2	3	3	2	8	1	1	1	3	1	1	0	2
1	80	男	4月	1.7	73	25.2595	阑尾切除术、前列腺手术、小肠息肉摘除术	右下腹部	5*8	40	高血压、阑尾炎、心脏病、小肠息肉	0	M3	IPOM	254	30	2	15	6	21144.7	3	3	2	8	1	1	0	2	1	1	0	2
1	55	女	4	1.6	65	25.3906	胰体尾切除	脐上	4*3	12	高血压	0	M3	IPOM	193	11	5	5	5	18629	3	3	2	8	1	1	1	3	1	1	0	2
1	69	女	6	1.58	52	20.83	腹腔镜肝部分切除	下腹部	3*4	12	高血压，糖尿病	0	M3	IPOM	204	11	5	5	5	20362.3	3	3	2	8	1	0	1	2	1	1	0	2
1	63	女	3	1.55	56	23.3091	宫颈癌	左下腹部	9*4	36	糖尿病	0	M3	IPOM	163	11	6	0	6	25880.5	3	3	2	8	1	1	1	3	1	1	0	2
1	83	女	36	1.7	75	25.9516	右肾切除	右腰部腋中线	10*8	80	高血压，糖尿病	0	M3	IPOM	221	28	5	0	7	22080.5	3	3	2	8	1	1	1	3	0	0	0	1
1	44	女	60	1.68	60	21.2585	胆囊切除	右上腹部	4*3	26	肝硬化	0	M3	IPOM	136	28	6	0	8	24383.2	3	3	2	8	1	0	1	2	0	0	0	1
1	52	男	72	1.55	75.5	31.4256	左侧腹壁车祸	左侧腹	15*10	84		0	M3	IPOM	234	27	4	0	7	21957.4	3	3	2	8	1	1	1	3	0	0	0	1
1	65	女	24	1.55	65	27.0552	子宫肌瘤	左侧腹部	5*4	20	高血压	0	M3	IPOM	221	18	6		6	22566.6	3	3	2	8	1	1	1	3	0	0	0	1
1	70	女	36	1.53	60	25.6312	阑尾切除	右侧腹部	3*3	16	糖尿病	0	M3	IPOM	111	17	6		5	24218.9	4	3	2	9	1	1	1	3	0	0	0	1
1	76	男	12	1.55	60	24.974	膀胱癌切除	左下腹部	7*11	77		0	M3	IPOM	220	16	6	5	5	21905	3	3	2	8	1	0	1	2	0	0	0	1
1	56	男	6	1.6	67	26.1719	胃癌根治	上腹部	4*3	12	胃癌	0	M3	IPOM	137	12	4		4	19595.1	4	3	2	9	1	1	1	3	0	0	0	1
1	80	男	4月	1.7	73	25.2595	阑尾切除术、前列腺手术、小肠息肉摘除术	右下腹部	5*8	40	高血压、阑尾炎、心脏病、小肠息肉	0	M3	IPOM	194	30	2	15	6	21144.7	3	3	2	8	1	1	1	3	0	0	0	2
1	56	女	4	1.6	65	25.3906	胰体尾切除	脐上	4*3	12	高血压	0	M3	IPOM	211	11	5	5	5	18629	3	3	2	8	1	0	1	2	0	0	0	2
1	69	女	6	1.58	52	20.83	腹腔镜肝部分切除	下腹部	3*4	12	高血压，糖尿病	0	M4	IPOM	200	11	5	5	5	20362.3	3	3	2	8	1	0	1	2	0	0	0	2
1	63	女	3	1.55	56	23.3091	宫颈癌	左下腹部	9*4	36	糖尿病	0	M4	IPOM	163	11	6	0	6	25880.5	3	3	2	8	1	0	1	2	0	0	0	1
1	83	男	36	1.7	75	25.9516	右肾切除	右腰部腋中线	10*8	80	高血压，糖尿病	0	L2	IPOM	219	27	4	0	7	20156.4	3	3	2	8	1	1	1	3	0	0	0	1
1	66	男	60	1.68	60	21.2585	胆囊切除	右上腹部	4*3	12	肝硬化	0	L2	IPOM	136	29	6	0	8	21320.4	3	3	2	8	1	1	1	3	0	0	0	1
1	52	男	72	1.55	75.5	31.4256	左侧腹壁车祸	左侧腹	15*10	64		0	L2	IPOM	234	27	4	0	7	28957.4	3	3	2	8	1	1	1	3	0	0	0	1
1	80	男	4月	1.7	73	25.2595	阑尾切除术、前列腺手术、小肠息肉摘除术	右下腹部	5*8	40	高血压、阑尾炎、心脏病、小肠息肉	0	L2	IPOM	183	30	2	15	6	19683.1	3	3	2	8	1	1	1	3	0	0	0	1
1	71	女	4	1.6	65	25.3906	胰体尾切除	脐上	4*3	12	高血压	0	L3	IPOM	208	11	5	5	5	18629	3	2	2	7	1	1	1	3	0	0	0	0
1	69	女	6	1.58	52	20.83	腹腔镜肝部分切除	下腹部	3*4	12	高血压，糖尿病	0	L3	IPOM	231	12	5	5	5	20362.3	3	1	2	6	1	1	1	3	0	0	0	0
1	65	女		1.61	63	24.3046		右侧腹部	3*5	15	高血压	0	M3	IPOM	180	9	3		6	21031.7	4	1	2	7	1	1	0	2	0	0	0	0
1	52	男	72	1.55	75.5	31.4256	左侧腹壁车祸	左侧腹	15*10	84		0	M3	IPOM	234	27	4	0	7	21957.4	4	1	2	7	1	1	1	3	0	0	0	0
1	65	女	24	1.55	65	27.0552	子宫肌瘤	左侧腹部	5*4	20	高血压	0	M3	IPOM	221	18	6		6	22566.6	3	2	2	7	1	1	0	2	0	0	0	0
1	70	女	36	1.53	60	25.6312	阑尾切除	右侧腹部	3*3	16	糖尿病	0	M3	IPOM	111	17	6		5	24218.9	3	2	1	6	1	1	0	2	0	0	0	0
1	76	男	12	1.55	60	24.974	膀胱癌切除	左下腹部	7*11	77		0	M3	IPOM	220	16	6	5	5	21905	3	2	1	6	1	1	0	2	0	0	0	0
1	56	男	6	1.6	67	26.1719	胃癌根治	上腹部	4*3	12	胃癌	0	M3	IPOM	137	12	4		4	19595.1	3	1	1	5	1	1	0	2	0	0	0	0
1	36	男		1.73	61	20.3816			3.4	12			M3	IPOM	184	9	3		6	20015.6	4	2	1	7	1	1	1	3	0	0	0	1
1	58	女		1.58	63	25.2363	直肠癌	右下腹部		20	高血压	0	L2	IPOM	188	11	5		6	32119.2	3	2	2	7	1	0	1	2	0	0	0	1
1	64	男		1.69	69	24.1588	阑尾切除	右下腹部		26		1	M3	IPOM	140	12	4		7	31112.3	3	2	1	6	1	1	1	3	0	0	0	0
1	43	男		1.72	65	21.9713	肠梗阻	右侧腹部		15		0	M3	IPOM	150	13	4		7	32100.4	4	2	1	7	1	1	1	3	0	0	0	1
1	53	女	12	1.55	57.5	23.9334	骨盆内固定术、右肾切除术	右侧腰部	3*4	15		0	L5	IPOM	120	12	6	5	6	30211.9	3	2	1	6	1	1	1	3	0	0	0	1
