# Supplementary material for: An improved approach of totally visceral sac separation (TVS) for incisional hernia compared with laparoscopic intraperitoneal onlay mesh plus repair (IPOM plus)
Source: Sci Rep. 2023 Oct 21;13:18037. doi: 10.1038/s41598-023-45192-2 (PMC10590371; doi:10.1038/s41598-023-45192-2)
Supplement: Supplementary file 2 — Supplementary Information 2. [file 41598_2023_45192_MOESM2_ESM.xlsx]

## Sheet: Sheet1
组别	年龄	性别	病史	身高	体重	BMI	原手术	缺损部位	缺损大小	缺损面积	合并症	吸烟	EHS分类	手术方式	手术时间	随访时间	VAS	引流量	术后住院时间	住院费用	1w pain	1w Sensation of mesh	1w Movement limitation	1周	1m pain	1m Sensation of mesh	1m Movement limitation	1月	6m pain	6 Sensation of mesh	6 Movement limitation	6月
2	78	男	4	1.73	65	21.7181	回肠造口回纳	右下腹部	3*4	12		0	M3	TVS	203	12	2	40	5	15399.5	3	2	2	7	1	1	1	3	0	0	0	0
2	59	女	24	1.58	61	24.4352	阑尾切除	右下腹部	3*3	9		0	M3	TVS	121	14	4	40	3	11946	3	2	1	6	1	1	1	3	0	0	0	1
2	65	女	5	1.52	58	25.1039	直肠癌术后	右侧腹部	3*6	18		0	M3	TVS	245	16	3	120	6	15172.2	3	2	1	6	1	1	1	3	1	1	1	3
2	63	女	2	1.53	63	26.9127	剖腹产，腹壁疝修补术后	下腹部	3*3	9		0	M3	TVS	258	12	2	220	5	13283.5	3	2	1	6	0	0	0	0	0	0	0	0
2	69	女	480	1.58	44	17.6254	剖腹产	下腹部	8*8	64		0	M3	TVS	210	11	4	170	6	15413.7	3	2	1	6	0	0	0	0	0	0	0	0
2	67	女	12	1.61	65	25.0762	无	左侧腰部	3*4	12	高血压，冠心病	0	M3	TVS	160	11	5		7	13125.4	2	2	2	6	0	0	0	0	0	0	0	0
2	76	男	0.3	1.5	59	26.2222	右半结肠	右侧腹部	3*3	40	高血压	0	M3	TVS	169	13	3	30	6	13785.6	2	2	1	5	0	0	0	0	0	0	0	1
2	68	女	24	1.55	50	20.8117	阑尾切除	下腹部	2*3	6	糖尿病，哮喘病	0	M3	TVS	213	14	4	20	5	14514.4	2	2	1	5	0	0	0	0	0	0	0	0
2	55	男	6	1.66	70	25.4028	无	脐孔	2	48	高血压、肠溃疡	0	M3	TVS	214	14	2	20	4	13692.9	2	2	1	5	0	0	0	0	0	0	0	0
2	30	女	12	1.63	47	17.6898	剖宫产	脐孔	3	24	无	0	M3	TVS	139	12	2	50	4	10528	2	2	1	5	0	0	0	0	0	0	0	0
2	62	男	2	1.64	83	30.8596	腰椎手术、颈椎手术、脐疝手术	脐孔偏右	3*4	12	肝硬化、甲减、精神分裂症、脐疝	0	M3	TVS	246	13	4	150	12	16954.2	2	2	2	6	2	0	2	4	0	0	0	0
2	85	女	0.5	1.65	79	29.0174	直肠癌根治术	下腹正中	6*8	48	高血压、老年痴呆	0	M4	TVS	269	15	2	50	7	23161.5	2	2	1	5	0	0	0	0	0	0	0	0
2	69	女	480	1.58	44	17.6254	剖腹产	下腹部	8*8	64		0	M3	TVS	210	11	4	170	6	15413.7	2	1	2	5	0	0	0	0	2	0	0	2
2	67	女	12	1.61	65	25.0762	无	左侧腰部	3*4	12	高血压，冠心病	0	M3	TVS	160	11	5		7	13125.4	2	2	1	5	0	0	0	0	0	0	0	0
2	79	女	12	1.46	56	26.2713	卵巢癌切除	下腹部	3*5	15		0	M3	TVS	133	12	4	150	5	11762.2	2	1	1	4	0	0	0	0	0	0	0	0
2	63	女	3	1.53	63	26.9127	剖腹产，疝修补术后	上腹部	4*5	20		0	M3	TVS	258	14	3	200	5	13283.5	2	2	1	5	0	0	0	0	0	0	0	0
2	55	男	0.5	1.58	56.5	22.6326	左肾上腺嗜铬细胞瘤切除术	左侧腹部	1.5*2	36	左肾上腺嗜铬细胞瘤	0	M4	TVS	247	13	2	100	5	12931.2	2	2	2	6	0	0	0	0	0	0	0	0
2	57	男	36	1.57	67	27.1816	烧伤植皮手术	脐孔	2	12	高血压、脂肪瘤	0	L3	TVS	230	13	2	40	4	10738.4	2	1	2	5	2	0	2	4	0	0	0	0
2	30	女	12	1.63	47	17.6898	剖宫产	脐孔	3	24	无	0	M3	TVS	139	12	2	50	4	10528	2	1	1	4	0	0	0	0	0	0	0	0
2	69	女	6	1.55	50	20.8117	脾切除术	上腹部正中2处	5.5*3.5 2.5*3	80	腰椎间盘突出	0	M4	TVS	348	15	5	100	7	15523.4	2	0	1	3	0	0	0	0	0	0	0	0
2	74	女	1	1.55	52.5	21.8522	子宫囊肿切除术	脐上	2	4	高血压	0	M5	TVS	210	21	5	0	2	10558.3	1	0	1	2	0	0	0	0	0	0	0	0
2	30	男	6	1.77	84	26.8122	无	白线	4	16	无	0	L2	TVS	153	23	2	0	4	10266.7	1	0	1	2	0	0	0	0	0	0	0	0
2	64	女	12	1.5	52.5	23.3333	宫颈息肉摘除术	腹白线	2	40	宫颈息肉	0	L2	TVS	240	21	2	0	2	10146.1	1	1	0	2	0	0	0	0	0	0	0	0
2	71	女	10	1.52	59	25.5367	无	脐孔	2	16	高血压	0	L2	TVS	230	20	5	0	3	11773.9	1	1	0	2	2	0	2	4	0	0	0	0
2	35	女	48	1.55	49.5	20.6035	无	脐孔	2	20	支气管哮喘	0	L2	TVS	200	19	5	0	4	13348.4	1	1	0	2	0	0	0	0	0	0	0	0
2	31	男	0.8	1.7	89	30.7958	无	脐孔	2	40	无	0	L2	TVS	240	12	2	0	2	8239.53	1	0	1	2	0	0	0	0	0	0	0	0
2	22	女	12	1.65	58	21.3039	无	脐孔	3	24	无	0	M3	TVS	139	15	2	50	4	10528	1	1	0	2	0	0	0	0	0	0	0	0
2	69	女	6	1.55	50	20.8117	脾切除术	上腹部正中2处	5.5*3.5 2.5*3	80	腰椎间盘突出	0	M4	TVS	348	15	5	100	7	15523.4	1	1	0	2	0	0	0	0	0	0	0	0
2	55	男	0.5	1.58	56.5	22.6326	左肾上腺嗜铬细胞瘤切除术	左侧腹部	1.5*2	36	左肾上腺嗜铬细胞瘤	0	M4	TVS	247	13	2	100	5	12931.2	1	0	1	2	0	0	0	0	0	0	0	0
2	74	女	1	1.55	52.5	21.8522	子宫囊肿切除术	脐上	2	4	高血压	0	M5	TVS	210	21	5	0	2	10558.3	1	0	1	2	0	0	0	0	0	0	0	0
2	30	男	6	1.77	84	26.8122	无	白线	4	16	无	0	L2	TVS	153	23	2	0	4	10266.7	1	0	1	2	0	0	0	0	0	0	0	0
2	64	女	12	1.5	52.5	23.3333	宫颈息肉摘除术	腹白线	2	40	宫颈息肉	0	L2	TVS	240	21	2	0	2	10146.1	1	0	1	2	0	0	0	0	0	0	0	0
2	63	女	2	1.53	63	26.9127	剖腹产，腹壁疝修补术后	下腹部	3*3	9		0	M3	TVS	258	12	2	220	5	13283.5	1	0	1	2	0	0	0	0	0	0	0	0
2	55	男	6	1.66	70	25.4028	无	脐孔	2	48	高血压、肠溃疡	0	M3	TVS	214	14	2	20	4	13692.9	1	0	1	2	0	0	0	0	0	0	0	0
